# Supplementary material for: The Influence of Synthesis Method on the Local Structure and Electrochemical Properties of Li-Rich/Mn-Rich NMC Cathode Materials for Li-Ion Batteries
Source: Nanomaterials (Basel). 2022 Jun 30;12(13):2269. doi: 10.3390/nano12132269 (PMC9268383; doi:10.3390/nano12132269)
Supplement: Supplementary file 1 [file nanomaterials-12-02269-s001.zip]

Archive with 1 entries (1 files):
- nanomaterials-1777496-SI.pdf
